# Supplementary material for: Genetic and environmental factors affecting cryptic variations in gene regulatory networks
Source: BMC Evol Biol. 2013 Apr 26;13:91. doi: 10.1186/1471-2148-13-91 (PMC3679780; doi:10.1186/1471-2148-13-91)
Supplement: Additional file 1 — Table S1. Statistics for nested model comparisons. Model selection statistics for the effects of GRN features on the number of cryptic genetic variations in a population. Among all possible combinations, only the models for which the AIC values differed from that of the null model by ≥2 are shown. Note that all these models include the weighted size of the GRN (Eweighted) as an explanatory variable. [file 1471-2148-13-91-S1.xls]

## Sheet: Sheet1
Explanatory variables	AIC
Eweighted + G	1066.1
Eweighted + G + density	1066.8
Eweighted + G + Vcore	1067.2
Eweighted + G + density + E	1067.5
Eweighted + G + selfloop	1067.8
Eweighted	1067.8
null	1069.8
all GRN features	1073.4
