# Supplementary material for: Genetic and environmental factors affecting cryptic variations in gene regulatory networks
Source: BMC Evol Biol. 2013 Apr 26;13:91. doi: 10.1186/1471-2148-13-91 (PMC3679780; doi:10.1186/1471-2148-13-91)
Supplement: Additional file 2 — Table S2. The effects of each parameter on the evolution of GRNs. The effects of population size (N), mutation rate (μ), number of genes (Vgenome), number of cis-elements (L), positive edge bias (A), strength of selection (S), and number of environments (H) on network properties are shown. The α levels were adjusted to control for multiple comparisons using the false discovery rate (FDR) procedure. [file 1471-2148-13-91-S2.xls]

## Sheet: Sheet1
Response variable	Explanatory variable	Estimate	Observed P	Rank of P	Adjusted a
Vcore	N	−4.032 × 10−6	0.392	33	0.0295
E	N	−1.226 × 10−5	0.517	41	0.0366
Eweighted	N	−4.696 × 10−6	0.489	39	0.0348
Density	N	1.227 × 10−8	0.778	50	0.0446
Positive Edge Ratio	N	−2.492 × 10−7	0.431	35	0.0312
`C	N	−3.683 × 10−7	0.207	30	0.0268
Number of Self-loops	N	4.717 × 10−6	0.124	28	0.025
Degree Assortativity	N	1.480 × 10−7	0.764	49	0.0438
Vcore	m	115	0.981	56	0.05
E	m	1.351 × 103	0.949	54	0.0482
Eweighted	m	5.033 × 103	0.488	38	0.0339
Density	m	−4.34	0.916	52	0.0464
Positive Edge Ratio	m	−143	0.649	45	0.0402
`C	m	−150	0.585	43	0.0384
Number of Self-loops	m	456	0.862	51	0.0455
Degree Assortativity	m	−209	0.667	47	0.042
Vcore	Vgenome	0.395	4.726 × 10−34*	1	0.000893
E	Vgenome	0.948	1.886 × 10−18*	2	0.00179
Eweighted	Vgenome	0.0241	0.46	37	0.033
Density	Vgenome	−0.00219	1.219 × 10−13*	3	0.00268
Positive Edge Ratio	Vgenome	−0.00415	0.0199	18	0.0161
`C	Vgenome	−0.00328	0.0225	20	0.0179
Number of Self-loops	Vgenome	0.0283	0.0807	26	0.0232
Degree Assortativity	Vgenome	0.00458	0.0422	24	0.0214
Vcore	L	0.0852	0.000471*	12	0.0107
E	L	0.824	1.472 × 10−11*	5	0.00446
Eweighted	L	−0.0291	0.518	42	0.0375
Density	L	0.00209	2.940 × 10−13*	4	0.00357
Positive Edge Ratio	L	−0.00639	0.000667*	14	0.0125
`C	L	0.00787	9.425 × 10−8*	7	0.00625
Number of Self-loops	L	0.0347	0.0126*	16	0.0143
Degree Assortativity	L	0.00116	0.639	44	0.0393
Vcore	A	−1.88	0.0186	17	0.0152
E	A	−12.3	0.000278*	11	0.00982
Eweighted	A	3.78	0.00293*	15	0.0134
Density	A	−0.026	0.00054*	13	0.0116
Positive Edge Ratio	A	0.425	8.468 × 10−11*	6	0.00536
`C	A	−0.076	0.148	29	0.0259
Number of Self-loops	A	−0.0122	0.981	55	0.0491
Degree Assortativity	A	0.146	0.0879	27	0.0241
Vcore	S	0.155	0.0576	25	0.0223
E	S	0.712	0.036	23	0.0205
Eweighted	S	−0.00953	0.939	53	0.0473
Density	S	0.000619	0.459	36	0.0321
Positive Edge Ratio	S	−0.00204	0.666	46	0.0411
`C	S	0.0124	0.0314	22	0.0196
Number of Self-loops	S	−0.0168	0.733	48	0.0429
Degree Assortativity	S	−0.00817	0.402	34	0.0304
Vcore	H	0.338	0.000139*	10	0.00893
E	H	2.01	6.023 × 10−7*	8	0.00714
Eweighted	H	0.336	0.0248	21	0.0187
Density	H	0.00346	0.000124*	9	0.00804
Positive Edge Ratio	H	0.00394	0.517	40	0.0357
`C	H	0.0118	0.0202	19	0.017
Number of Self-loops	H	0.0563	0.316	31	0.0277
Degree Assortativity	H	0.0073	0.369	32	0.0286
